# Supplementary material for: Green HPLC Enantioseparation of Chemopreventive Chiral Isothiocyanates Homologs on an Immobilized Chiral Stationary Phase Based on Amylose tris-[(S)-α-Methylbenzylcarbamate]
Source: Molecules. 2024 Jun 18;29(12):2895. doi: 10.3390/molecules29122895 (PMC11206679; doi:10.3390/molecules29122895)
Supplement: Supplementary file 1 [file molecules-29-02895-s001.zip]

Archive with 1 entries (1 files):
- molecules-3019072-supplementary.pdf
